# Supplementary material for: Staphylococcus aureus Behavior on Artificial Surfaces Mimicking Bone Environment
Source: Pathogens. 2023 Feb 28;12(3):384. doi: 10.3390/pathogens12030384 (PMC10056644; doi:10.3390/pathogens12030384)
Supplement: Supplementary file 1 [file pathogens-12-00384-s001.zip]

Archive with 1 entries (1 files):
- pathogens-2198719-supplementary.pdf
